# Supplementary material for: From sequence to function: a new workflow for nitrilase identification
Source: Appl Microbiol Biotechnol. 2020 Apr 14;104(11):4957–70. doi: 10.1007/s00253-020-10544-9 (PMC7228900; doi:10.1007/s00253-020-10544-9)
Supplement: Supplementary file 3 — (TXT 5 kb) [file 253_2020_10544_MOESM3_ESM.txt]

Applied Microbiology and Biotechnology
From sequence to function: a new workflow for nitrilase identification

Richard Egelkamp 1*, Ines Friedrich 1*, Robert Hertel 1, Rolf Daniel 1#

1	Genomic and Applied Microbiology & Göttingen Genomics Laboratory, Institute of Microbiology and Genetics, Georg-August-University of Göttingen, Grisebachstraße 8, 37077 Göttingen, Germany
*	Richard Egelkamp and Ines Friedrich contributed equally to this work. 

#	Correspondence: Rolf Daniel
Genomic and Applied Microbiology & Göttingen Genomics Laboratory, Institute of Microbiology and Genetics, University of Göttingen, Grisebachstr. 8, 37077 Göttingen, Germany. Phone: +49-551-3933827, Fax: +49-551-3912181, Email: rdaniel@gwdg.de


File S2 CD-Hit clustering of putative metagenomic nitrilases with nitrilases obtained from Swiss-Prot.

>Cluster 1\
0	323aa, >D1872_207190... at 48.61%\
1	307aa, >D3C71_39170... at 48.86%\
2	316aa, >D3C71_46180... at 52.53%\
3	319aa, >D3C71_205410... at 52.04%\
4	307aa, >D3C71_775930... at 48.21%\
5	307aa, >D3C71_1270450... at 49.51%\
6	82aa, >D3C71_1947760... at 46.34%\
7	52aa, >D3C71_2239710... at 51.92%\
8	316aa, >D3C72_84130... at 52.53%\
9	327aa, >D3C72_226320... at 51.07%\
10	324aa, >D3C72_260430... at 54.63%\
11	333aa, >D3C72_369090... at 50.15%\
12	307aa, >D3C72_447890... at 48.21%\
13	307aa, >D3C72_795200... at 48.86%\
14	123aa, >D3C72_995360... at 50.41%\
15	156aa, >D3C72_1632800... at 50.64%\
16	188aa, >D3C72_1828470... at 52.66%\
17	60aa, >D3C72_1976640... at 50.00%\
18	131aa, >D3C72_1988830... at 51.15%\
19	71aa, >D3C72_2056990... at 46.48%\
20	307aa, >D3C73_207770... at 48.86%\
21	307aa, >D3C73_406050... at 49.51%\
22	307aa, >D3C73_558640... at 48.21%\
23	307aa, >D3C73_579180... at 48.86%\
24	317aa, >D3C73_852800... at 56.15%\
25	112aa, >D3C73_1355520... at 49.11%\
26	307aa, >D3C75_348960... at 48.53%\
27	307aa, >D3C75_459950... at 49.51%\
28	307aa, >D3C75_23250... at 48.86%\
29	346aa, >sp|P32961|NRL1_ARATH... at 63.01%\
30	339aa, >sp|P32962|NRL2_ARATH... at 65.19%\
31	119aa, >sp|P40446|YIQ5_YEAST... at 42.02%\
32	199aa, >sp|P40447|NIT1_YEAST... at 49.75%\
33	346aa, >sp|P46010|NRL3_ARATH... at 62.43%\
34	355aa, >sp|P46011|NRL4_ARATH... at 72.39%\
35	350aa, >sp|Q3LRV4|NRL4B_LUPAN... at 77.43%\
36	349aa, >sp|Q42965|NRL4A_TOBAC... at 79.94%\
37	348aa, >sp|Q42966|NRL4B_TOBAC... at 81.03%\
38	349aa, >sp|Q5QGZ8|NRL4A_LUPAN... at 78.51%\
39	362aa, >sp|Q6H849|NRL4_ORYSJ... *\
40	321aa, >sp|Q89PT3|NITR2_BRADU... at 54.21%\
>Cluster 2\
0	334aa, >D3C71_601570... at 48.20%\
1	159aa, >D3C71_1527140... at 41.51%\
2	181aa, >D3C71_1558430... at 46.96%\
3	122aa, >D3C72_1297580... at 48.36%\
4	119aa, >D3C72_2034150... at 47.06%\
5	337aa, >D3C73_958560... at 48.96%\
6	329aa, >D3C75_211040... at 41.03%\
7	336aa, >D3C75_279060... at 43.45%\
8	328aa, >sp|B6HVR6|NIT2_PENRW... at 42.38%\
9	322aa, >sp|B6Q5I3|NIT_TALMQ... at 43.48%\
10	349aa, >sp|P10045|NRLB_KLEPO... at 42.98%\
11	356aa, >sp|P20960|NRLA_ALCFA... at 40.73%\
12	339aa, >sp|P82605|NRL_BACSX... at 43.07%\
13	366aa, >sp|Q03217|NRL2_RHORH... *\
14	320aa, >sp|Q19A54|NIT_GIBMO... at 43.44%\
15	336aa, >sp|Q500U1|NITR_PSEU2... at 49.11%\
16	334aa, >sp|Q89GE3|NITR1_BRADU... at 47.90%\
>Cluster 3\
0	97aa, >D1872_322340... at 87.63%\
1	352aa, >D3C71_353830... *\
2	324aa, >D3C71_946180... at 91.36%\
3	98aa, >D3C71_1454570... at 69.39%\
4	352aa, >D3C72_306600... at 100.00%\
5	324aa, >D3C72_569880... at 91.36%\
6	338aa, >D3C72_810700... at 53.55%\
7	237aa, >D3C72_1253310... at 54.85%\
8	352aa, >D3C73_356140... at 100.00%\
9	324aa, >D3C73_384910... at 90.12%\
10	324aa, >D3C73_520610... at 91.36%\
11	324aa, >D3C75_516460... at 91.36%\
12	152aa, >D3C75_831420... at 88.16%\
13	330aa, >sp|Q6RWG0|NITR3_UNKP... at 71.52%\
>Cluster 4\
0	356aa, >sp|A9QXE0|CHT_ASPNG... at 67.42%\
1	358aa, >sp|B6HCY4|CHT_PENRW... at 67.04%\
2	364aa, >sp|C8V9R7|CHT_EMENI... at 64.84%\
3	366aa, >sp|E3RV84|CHT_PYRTT... at 67.76%\
4	371aa, >sp|G2XQT1|CHT_BOTF4... *\
5	355aa, >sp|I1RP53|CHT_GIBZE... at 68.17%\
6	355aa, >sp|P32963|CHT_GIBBA... at 67.89%\
7	368aa, >sp|P32964|CHT_MICSH... at 66.85%\
8	351aa, >sp|Q7RVT0|CHT_NEUCR... at 69.23%\
9	363aa, >sp|Q7Z8M6|CHT_ALTBR... at 69.97%\
10	363aa, >sp|Q96UG7|CHT_FUSSL... at 68.87%\
11	356aa, >sp|Q9P8V3|CHT_LEPMC... at 69.66%\
>Cluster 5\
0	313aa, >D3C71_804950... *\
1	313aa, >D3C72_665010... at 96.81%\
2	71aa, >D3C72_2341400... at 52.11%\
3	57aa, >D3C72_2566190... at 50.88%\
4	313aa, >D3C73_340990... at 98.40%\
5	60aa, >D3C73_1583080... at 50.00%\
6	313aa, >D3C75_581680... at 97.12%\
7	113aa, >D3C75_1117580... at 90.27%\
8	59aa, >D3C75_1364000... at 54.24%\
>Cluster 6\
0	337aa, >sp|A2R6M7|NIT1_ASPNC... at 50.74%\
1	328aa, >sp|A2RA31|NIT2_ASPNC... at 53.35%\
2	317aa, >sp|A5DNJ4|NIT_PICGU... at 40.69%\
3	339aa, >sp|C7YS90|NIT_NECH7... *\
4	335aa, >sp|D4B1Q8|NIT_ARTBC... at 63.58%\
5	333aa, >sp|Q2U4D6|NIT_ASPOR... at 51.65%\
6	327aa, >sp|V5IPE4|NIT_NEUCR... at 67.58%\
>Cluster 7\
0	355aa, >D3C71_81030... *\
1	355aa, >D3C72_113100... at 100.00%\
2	355aa, >D3C72_142750... at 100.00%\
3	326aa, >D3C72_512120... at 44.48%\
4	160aa, >D3C72_1868530... at 40.62%\
>Cluster 8\
0	289aa, >D3C71_573540... at 65.05%\
1	290aa, >D3C72_823800... *\
2	196aa, >D3C75_941240... at 94.39%\
>Cluster 9\
0	89aa, >D3C71_1801040... at 66.29%\
1	125aa, >D3C73_1223180... *\
2	89aa, >D3C73_1301270... at 66.29%\
>Cluster 10\
0	440aa, >sp|O76463|NFT1_CAEEL... at 48.18%\
1	460aa, >sp|O76464|NFT1_DROME... *\
>Cluster 11\
0	314aa, >sp|Q6RWK4|NITR2_UNKP... *\
>Cluster 12\
0	307aa, >sp|Q94JV5|NILP2_ARATH... *\
>Cluster 13\
0	262aa, >sp|Q9UYV8|NITR_PYRAB... *}
